# Supplementary material for: Inducible Expression of Arabidopsis Response Regulator 22 (ARR22), a Type-C ARR, in Transgenic Arabidopsis Enhances Drought and Freezing Tolerance
Source: PLoS One. 2013 Nov 14;8(11):e79248. doi: 10.1371/journal.pone.0079248 (PMC3828410; doi:10.1371/journal.pone.0079248)
Supplement: Table S1 — List of genes upregulated by ARR22 overexpression over 2-fold with FDRs <0.15. (XLSX) [file pone.0079248.s001.xlsx]

## Sheet: Sheet1
Table S1. List of genes upregulated by ARR22 overexpression over 2-fold with FDRs < 0.15.
Category	At No.	Probe ID	Gene title	Absolute fold change	FDR
Biotic and abiotic stimulus	At4g33720	253301_at	Pathogenesis-related protein1 (PR1) precursor	22.3564	0.115559
	At3g59930	251438_s_at	Defensin-like (DEFL) family protein.	3.74254	0.133293
	At2g26020	257365_x_at	Antifungal protein (PDF1.2b)	2.99028	0.0839532
	At5g38550	249516_s_at	Myrosinase binding protein-like	2.07414	0.0758566
Hormone responsive	At3g04280	258590_at	ARR22	88.3716	0.044671
	At4g12550	254828_at	Auxin-induced in root cultures 1 (AIR1)	2.64755	0.100365
Development	At2g33790	267457_at	Pollen Ole e 1 allergen protein (AGP30)	3.1053	0.118433
	At4g17030	245463_at	Expansin-like B1 (AtEXLB1)	2.35267	0.144307
	At5g60520	247634_at	Late embryonic abundant protein	2.26515	0.148525
	At5g44610	249009_at	Microtubule-associated protein 18 (MAP18)	2.10652	0.114404
Cell structure	At5g15290	250165_at	Integral membrane family protein (CASP5)	3.65943	0.10439
	At4g30460	253619_at	Glycine-rich cell wall structural protein	2.74768	0.0649687
Metabolism	At1g49570	261606_at	Peroxidase	16.571	0.0528512
	At5g19890	246149_at	Peroxidase	3.73354	0.127394
	At5g42600	249205_at	Marneral synthase (MRN1)	2.97033	0.133501
	At1g12010	264346_at	Amino-cyclopropane-carboxylic acid oxidase	2.84279	0.106507
	At2g19900	266690_at	Malate oxidoreductase (AtNADP-ME1)	2.76426	0.0649687
	At5g15180	250157_at	Prx10 peroxidase	2.43444	0.0528512
	At5g42180	249227_at	Peroxidase (PER64)	2.35812	0.104636
	At2g29330	266276_at	Tropinone reductase (TRI)	2.28297	0.092759
	At3g29410	256736_at	Terpene synthase	2.12019	0.124179
	At4g37160	246229_at	Pectinesterase like protein (SKS15)	2.11653	0.140571
	At5g51520	248408_at	Invertase/pectin methylesterase inhibitor family	2.06991	0.0858552
	At4g15660	245504_at	Glutaredoxin	2.06031	0.149148
	At4g15290	245546_at	Cellulose synthase like protein (AtCSLB05)	2.03806	0.0890696
	At1g56680	245674_at	Chitinase	2.01261	0.0858552
Protein metabolism	At1g20160	261224_at	Subtilisin-like serine protease (AtSBT5.2)	2.54513	0.0977371
	At3g04320	258586_s_at	Trypsin and protease inhibitors	2.04435	0.0977371
Ion binding	At3g05950	258746_at	Germin-like protein	5.74795	0.0758566
	At3g23800	257197_at	Selenium binding protein (SBP3)	2.69734	0.0709892
Signal transduction	At5g10720	246016_at	AHK5	2.21167	0.0890696
Transcription factor	At5g52260	248343_at	AtMYB19	5.9102	0.127879
	At3g46130	252534_at	AtMYB111	3.21048	0.0594188
	At5g54230	248203_at	AtMYB49	2.69221	0.0689952
	At5g62165	247469_at	AGL42	2.20415	0.0758566
Transporter	At4g10310	255812_at	Potassium uptake transporter (HKT1)	7.50911	0.044671
	At4g33550	253344_at	Lipid transport	4.76488	0.0479371
	At5g47450	248790_at	Membrane channel protein (AtTIP2;3)	3.69135	0.044671
	At3g02850	258629_at	Stelar K+ outward rectifying channel (SKOR)	3.1019	0.0890696
	At3g53980	251928_at	Lipid transfer protein (LTP) family protein	2.63382	0.0649687
	At3g46900	252502_at	Copper transport protein (COPT2)	2.26276	0.147018
	At2g41190	267080_at	Amino acid transporter family protein	2.15271	0.135167
	At2g37870	266098_at	Lipid transfer protein (LTP) family protein	2.05919	0.0709892
Transferase	At4g28410	253822_at	Aminotransferase-related	5.06534	0.113069
	At2g18800	266066_at	Xyloglucan endo-transglycosylase (AtXTH21)	3.20223	0.127394
	At1g69526	256302_at	UbiE/COQ5 methyltransferase family protein	2.24067	0.0648279
Unknown	At4g39675	252882_at	Expressed protein	5.54206	0.132683
	At4g31330	253525_at	Predicted protein	3.19606	0.104311
	At3g19550	256569_at	Hypothetical protein	3.19197	0.111519
	At4g30450	253629_at	Glycine-rich protein	2.42949	0.0650483
	At5g52790	248324_at	Putative protein	2.40645	0.0485151
	At5g62330	247476_at	Putative protein	2.32894	0.141491
	At5g10580	250438_at	Putative protein	2.30092	0.0649687
	At3g14280	258362_at	Unknown protein	2.11165	0.115068
	At2g41800	260553_at	Unknown protein	2.00678	0.0758566
	At2g04025	263481_at	Predicted protein	2.00611	0.116221
