# Supplementary material for: Inducible Expression of Arabidopsis Response Regulator 22 (ARR22), a Type-C ARR, in Transgenic Arabidopsis Enhances Drought and Freezing Tolerance
Source: PLoS One. 2013 Nov 14;8(11):e79248. doi: 10.1371/journal.pone.0079248 (PMC3828410; doi:10.1371/journal.pone.0079248)
Supplement: Table S2 — List of genes downregulated by ARR22 overexpression over 2-fold with FDRs <0.15. (XLSX) [file pone.0079248.s002.xlsx]

## Sheet: Sheet1
Table S2 List of genes downregulated by ARR22 overexpression over 2-fold with FDRs < 0.15.
Category	At No.	Probe ID	Gene title	Absolute fold change	FDR
Biotic and abiotic stimulus	At4g14060	245267_at	Major latex protein	8.12285	0.0479371
	At3g57260	251625_at	Pathogen related protein2 (PR2), Beta-1,3-glucanase 2	7.136	0.139349
	At2g43550	260547_at	Defensin-like (DEFL) family protein	4.08411	0.127394
	At3g25010	257100_at	Disease resistance protein (AtRLP41)	3.1534	0.147018
	At5g24780	245928_s_at	Vegetative storage protein (VSP1)	2.65236	0.0758566
	At3g26460	256878_at	Major latex protein	2.5673	0.104636
	At3g53800	251919_at	Hsp70 binding protein (HspBP1)	2.15564	0.145139
	At1g55020	256321_at	Lipoxygenase (LOX1)	2.11999	0.0649687
	At1g52040	265058_s_at	Myrosinase-binding protein (MBP2)	2.02904	0.111519
Hormone responsive	At3g15540	258399_at	IAA19	2.64654	0.115068
	At5g23350	249823_s_at	ABA-responsive protein	2.43287	0.100419
	At4g38840	252972_at	Auxin-inducible SAUR gene	2.36468	0.115068
	At1g13740	256069_at	ABI5 binding protein 2 (AFP2)	2.20237	0.0758566
Development	At2g18660	266070_at	Expansin-like B3 precursor (EXLB3)	6.93092	0.0988994
	At1g69530	256299_at	AtEXPA1	4.13678	0.0968048
	At1g69230	260353_at	Spiral1-like2 (SP1L2)	2.80693	0.111519
	At2g28950	266790_at	AtEXPA6	2.65956	0.135167
	At2g39700	267590_at	AtEXPA4	2.55204	0.0988994
	At1g31320	257467_at	LOB domain-containing protein 4 (LBD4)	2.14	0.104
	At3g54720	251856_at	Altered meristem program 1 (AMP1)	2.0224	0.149148
Cell structure	At3g45160	252612_at	Lipoprotein	3.30112	0.0709892
	At3g54260	251886_at	Trichome birefringence-like gene family (TBL36)	3.04351	0.0890696
Metabolism	At5g44400	249046_at	FAD-binding Berberine family protein	6.39277	0.149148
	At4g13280	254766_at	Terpenoid synthase 12 (TPS12)	5.82399	0.092759
	At1g77530	259758_s_at	O-methyltransferase family protein	4.89564	0.0649687
	At4g12830	254783_at	Hydrolase-like protein	4.73868	0.147018
	At3g26330	256875_at	Cytochrome P450 (CYP71B37)	3.82356	0.0709892
	At3g27400	257735_at	Pectate lyase	3.66646	0.136066
	At2g43570	260568_at	Endochitinase isolog (CHI)	3.34692	0.149148
	At3g25820	257638_at	Terpene synthase-related protein (AtTPS-CIN)	3.14507	0.0890696
	At3g44990	252607_at	Xyloglucan endo-transglycosylase (XTR8)	3.1276	0.0649687
	At5g37690	249576_at	GDSL-motif lipase	3.07386	0.10439
	At3g62740	251229_at	Beta-glucosidase-like protein (BGLU7)	3.03226	0.14551
	At5g63580	247358_at	Flavonol synthase (FLS2)	2.99395	0.140571
	At4g02850	255450_at	Phenazine biosynthesis PhzC/PhzF family protein	2.8766	0.044671
	At4g18970	254609_at	GDSL-motif lipase	2.77872	0.135167
	At5g45670	248912_at	GDSL-motif lipase	2.77102	0.0709892
	At4g37410	253073_at	Cytochrome P450 monooxygenase (CYP81F4)	2.63674	0.044671
	At1g31710	246601_at	Copper amine oxidase	2.32895	0.0581499
	At5g47240	248793_at	Nudix hydrolase homolog 8 (AtNUDT8)	2.251	0.138958
	At1g35250	257512_at	Thioesterase family protein	2.22219	0.111519
	At3g25830	256994_s_at	Terpene synthase-like protein (AtTPS-CIN)	2.2128	0.100419
	At4g24780	254119_at	Pectate lyase family protein	2.21261	0.114404
	At2g39220	267012_at	PATATIN-like protein 6 (PLP6)	2.13645	0.115068
	At4g39950	252827_at	Cytochrome P450 (CYP79B2)	2.11588	0.0988994
	At2g47180	263320_at	Galactinol synthase (AtGolS1)	2.10191	0.106507
	At1g14120	262608_at	Dioxygenase-like protein	2.06101	0.0988994
	At2g22330	264052_at	Cytochrome P450 (CYP79B3)	2.03807	0.044671
Protein metabolism	At4g11310	254915_s_at	Cysteine proteinase	9.07461	0.0328326
	At5g10760	250445_at	Aspartyl protease family protein	5.12529	0.139349
Ion binding	At1g18970	259481_at	Germin-like protein 4 (GLP4)	2.32101	0.0890696
Signal transduction	At1g35710	261339_at	Protein kinase	4.0618	0.123062
	At1g19050	259466_at	ARR7	3.80772	0.0861213
	At3g45860	252549_at	Cysteine-rich receptor-like protein kinase 4 (CRK4)	3.4968	0.0648279
	At2g40670	266078_at	ARR16	3.07741	0.127394
	At5g62920	247406_at	ARR6	2.60831	0.0594188
	At1g10470	263236_at	ARR4	2.51536	0.0649687
	At1g11330	262507_at	Receptor-like protein kinase	2.29142	0.143254
	At4g22730	254332_at	Leucine rich repeat receptor kinase	2.18462	0.127394
Table S3 Contunued.
Category	At No.	Probe ID	Gene title	Absolute fold change	FDR
Transcription factor	At5g39860	249383_at	Paclobutrazol resistance (PRE1)	4.1	0.053
	At1g18400	261717_at	BR enhanced expression 1 (BEE1)	2.75825	0.104636
	At1g75250	256503_at	Myb-related protein, RAD like 6 (AtRL6)	2.01799	0.135167
Transporter	At4g12500	254819_at	Lipid transfer protein (LTP) family protein	4.40956	0.115559
	At3g45680	252594_at	Proton-dependent oligopeptide transport family	4.14067	0.111519
	At1g52190	259839_at	Peptide transporter	2.13477	0.111519
Transferase	At5g37990	249599_at	S-adenosylmethionine-dependent methyltransferase	7.6534	0.0485151
Unknown	At1g03820	265083_at	Hypothetical protein	2.33762	0.146565
	At1g21520	260919_at	Hypothetical protein	2.08425	0.139349
	At5g35490	249727_at	MTO 1 responding up (AtMRU1)	2.05581	0.0890696
