# Supplementary material for: Inducible Expression of Arabidopsis Response Regulator 22 (ARR22), a Type-C ARR, in Transgenic Arabidopsis Enhances Drought and Freezing Tolerance
Source: PLoS One. 2013 Nov 14;8(11):e79248. doi: 10.1371/journal.pone.0079248 (PMC3828410; doi:10.1371/journal.pone.0079248)
Supplement: Table S3 — Oligonucleotides and PCR conditions. (XLSX) [file pone.0079248.s003.xlsx]

## Sheet: Sheet1
	Table S3. Oligonucleotides and PCR conditions.

## Sheet: genotyping
Table S3-1. Oligonucleotides and PCR conditions for genotyping.
At No.	Gene name	Plant	Primer name	Oligonucleotide Sequence	Tm (℃)	Size (bp)
At3g04280	ARR22	arr22-2	ARR22GR	5'-GAC TTG CAT GAT TTT ACC TCG GAC GAT AAG-3'	55	1200
			Lba1	5'-TGG TTC ACG TAG TGG GCC ATG C-3'
At3g04280	ARR22	arr22-3	ARR22GF	5'-CCT CGT TCT ATA CTA GCA GAT GGG TTC GAT3-3'	55	1200
			Lba1	5'-TGG TTC ACG TAG TGG GCC ATG C-3'
At3g04280	ARR22	ARR22 overexpression	ARR22F	5’-CACC GGATCCATGGCAACAAAATCCACCGGA-3'	53	489
			HAR	5’-GCGGAGCTCTCAAGCGTAGTCTGGGACGTCGTA TGGGTAAGCATCGAAGAGGTGGCTAAT-3’
At3g04280	ARR22	ARR22D74N overexpression	ARR22DNF	5’-ATT CTA ATG AAC AAG GAA ATG C-3’	53	489
			ARR22DNR	5’-G CAT TTC CTT GTT CAT TAG AAT-3’

## Sheet: RT-PCR
Table S3-2. Oligonucleotides and PCR conditions for RT-PCR.
At No.	Gene name	Primer name	Oligonucleotide Sequence	Tm (℃)	Size (bp)
At3g04280	ARR22	ARR22RTF2	5’- GAGAAAACCAAGTCGATAGAAGTGA-3’	58	401
		ARR22RTR	5’-CAAGCATCGAAGAGGTGGCTAATG-3’
